# Supplementary material for: Identification and Expression Analysis of the Cytochrome P450 Genes in Phyllotreta striolata and CYP6TH1/CYP6TH2 in the Involvement of Pyridaben Tolerance
Source: Insects. 2025 Dec 24;17(1):29. doi: 10.3390/insects17010029 (PMC12842589; doi:10.3390/insects17010029)
Supplement: Supplementary file 1 [file insects-17-00029-s001.zip]

Archive with 1 entries (1 files):
- insects-4041319-supplementary.pdf
